# Supplementary material for: The relationship between apathy and impulsivity in large population samples
Source: Sci Rep. 2021 Mar 1;11:4830. doi: 10.1038/s41598-021-84364-w (PMC7921138; doi:10.1038/s41598-021-84364-w)
Supplement: Supplementary file 2 — Supplementary Information. [file 41598_2021_84364_MOESM2_ESM.xlsx]

## Sheet: Qdescription
Questionnaire	Item	Question	Sub-scale	Scoring	Likert scale					Question rephrased such that larger score agree with the statement
Apathy Evaluation Scale (AES)
AES	AES01	I am interested in things.	AES_cognitive	>	4: Not at all characteristic of me	3: Slightly characteristic of me	2: Somewhat characteristic of me	1: Very characteristic of me		I am not interested in things.
AES	AES02	I get things done during the day.	AES_behavioural	>	4: Not at all characteristic of me	3: Slightly characteristic of me	2: Somewhat characteristic of me	1: Very characteristic of me		I do not get things done during the day.
AES	AES03	Getting things started on my own is important to me.	AES_cognitive	>	4: Not at all characteristic of me	3: Slightly characteristic of me	2: Somewhat characteristic of me	1: Very characteristic of me		Getting things started on my own is not important to me.
AES	AES04	I am interested in having new experiences.	AES_cognitive	>	4: Not at all characteristic of me	3: Slightly characteristic of me	2: Somewhat characteristic of me	1: Very characteristic of me		I am not interested in having new experiences.
AES	AES05	I am interested in learning new things.	AES_cognitive	>	4: Not at all characteristic of me	3: Slightly characteristic of me	2: Somewhat characteristic of me	1: Very characteristic of me		I am not interested in learning new things.
AES	AES06	I put little effort into anything.	AES_behavioural	<	1: Not at all characteristic of me	2: Slightly characteristic of me	3: Somewhat characteristic of me	4: Very characteristic of me		I put little effort into anything.
AES	AES07	I approach life with intensity.	AES_emotional	>	4: Not at all characteristic of me	3: Slightly characteristic of me	2: Somewhat characteristic of me	1: Very characteristic of me		I do not approach life with intensity.
AES	AES08	Seeing a job through to the end is important to me.	AES_cognitive	>	4: Not at all characteristic of me	3: Slightly characteristic of me	2: Somewhat characteristic of me	1: Very characteristic of me		Seeing a job through to the end is not important to me.
AES	AES09	I spend time doing things that interest me.	AES_behavioural	>	4: Not at all characteristic of me	3: Slightly characteristic of me	2: Somewhat characteristic of me	1: Very characteristic of me		I do not spend time doing things that interest me.
AES	AES10	Someone has to tell me what to do each day.	AES_behavioural	<	1: Not at all characteristic of me	2: Slightly characteristic of me	3: Somewhat characteristic of me	4: Very characteristic of me		Someone has to tell me what to do each day.
AES	AES11	I am less concerned about her/his problems than I should be.	AES_cognitive	<	1: Not at all characteristic of me	2: Slightly characteristic of me	3: Somewhat characteristic of me	4: Very characteristic of me		I am less concerned about her/his problems than I should be.
AES	AES12	I have friends.	AES_behavioural	>	4: Not at all characteristic of me	3: Slightly characteristic of me	2: Somewhat characteristic of me	1: Very characteristic of me		I do not have friends.
AES	AES13	Getting together with friends is important to me.	AES_cognitive	>	4: Not at all characteristic of me	3: Slightly characteristic of me	2: Somewhat characteristic of me	1: Very characteristic of me		Getting together with friends is not important to me.
AES	AES14	When something good happens, I get excited.	AES_emotional	>	4: Not at all characteristic of me	3: Slightly characteristic of me	2: Somewhat characteristic of me	1: Very characteristic of me		When something good happens, I do not get excited.
AES	AES15	I have an accurate understanding of my problems.	AES_other	>	4: Not at all characteristic of me	3: Slightly characteristic of me	2: Somewhat characteristic of me	1: Very characteristic of me		I do not have an accurate understanding of my problems.
AES	AES16	Getting things done during the day is important to me.	AES_cognitive	>	4: Not at all characteristic of me	3: Slightly characteristic of me	2: Somewhat characteristic of me	1: Very characteristic of me		Getting things done during the day is not important to me.
AES	AES17	I have initiative.	AES_other	>	4: Not at all characteristic of me	3: Slightly characteristic of me	2: Somewhat characteristic of me	1: Very characteristic of me		I do not have initiative.
AES	AES18	I have motivation.	AES_other	>	4: Not at all characteristic of me	3: Slightly characteristic of me	2: Somewhat characteristic of me	1: Very characteristic of me		I do not have motivation.
Apathy Motivation Index (AMI)
AMI	AMI01	I feel sad or upset when I hear bad news.	AMI_Emotional	>	4: Completely untrue	3: Mostly untrue	2: Neither true or untrue	1: Mostly true	0: Completely true	I do not feel sad or upset when I hear bad news.
AMI	AMI02	I start conversations with random people.	AMI_Social	>	4: Completely untrue	3: Mostly untrue	2: Neither true or untrue	1: Mostly true	0: Completely true	I do not start conversations with random people.
AMI	AMI03	I enjoy doing things with people I have just met.	AMI_Social	>	4: Completely untrue	3: Mostly untrue	2: Neither true or untrue	1: Mostly true	0: Completely true	I do not enjoy doing things with people I have just met.
AMI	AMI04	I suggest activities for me and my friends to do.	AMI_Social	>	4: Completely untrue	3: Mostly untrue	2: Neither true or untrue	1: Mostly true	0: Completely true	I do not suggest activities for me and my friends to do.
AMI	AMI05	I make decisions firmly and without hesitation.	AMI_Behavioural	>	4: Completely untrue	3: Mostly untrue	2: Neither true or untrue	1: Mostly true	0: Completely true	I do not make decisions firmly and without hesitation.
AMI	AMI06	After making a decision, I will wonder if I have made the wrong choice.	AMI_Emotional	>	4: Completely untrue	3: Mostly untrue	2: Neither true or untrue	1: Mostly true	0: Completely true	After making a decision, I do not wonder if I have made the wrong choice.
AMI	AMI07	Based on the last two weeks, I will say I care deeply about how my loved ones think of me.	AMI_Emotional	>	4: Completely untrue	3: Mostly untrue	2: Neither true or untrue	1: Mostly true	0: Completely true	I do not care deeply about how my loved ones think of me.
AMI	AMI08	I go out with friends on a weekly basis.	AMI_Social	>	4: Completely untrue	3: Mostly untrue	2: Neither true or untrue	1: Mostly true	0: Completely true	I do not go out with friends on a weekly basis.
AMI	AMI09	When I decide to do something, I am able to make an effort easily.	AMI_Behavioural	>	4: Completely untrue	3: Mostly untrue	2: Neither true or untrue	1: Mostly true	0: Completely true	When I decide to do something, it is difficult for me to make an effort.
AMI	AMI10	I don't like to laze around.	AMI_Behavioural	>	4: Completely untrue	3: Mostly untrue	2: Neither true or untrue	1: Mostly true	0: Completely true	I like to laze around.
AMI	AMI11	I get things done when they need to be done, without requiring reminders from others.	AMI_Behavioural	>	4: Completely untrue	3: Mostly untrue	2: Neither true or untrue	1: Mostly true	0: Completely true	I do not get things done when they need to be done. I need reminders from others.
AMI	AMI12	When I decide to do something, I am motivated to see it through to the end.	AMI_Behavioural	>	4: Completely untrue	3: Mostly untrue	2: Neither true or untrue	1: Mostly true	0: Completely true	When I decide to do something, I am not motivated to see it through to the end.
AMI	AMI13	I feel awful if I say something insensitive.	AMI_Emotional	>	4: Completely untrue	3: Mostly untrue	2: Neither true or untrue	1: Mostly true	0: Completely true	I do not feel awful if I say something insensitive.
AMI	AMI14	I start conversations without being prompted.	AMI_Social	>	4: Completely untrue	3: Mostly untrue	2: Neither true or untrue	1: Mostly true	0: Completely true	I do not start conversations without being prompted.
AMI	AMI15	When I have something I need to do, I do it straightaway so it is out of the way.	AMI_Behavioural	>	4: Completely untrue	3: Mostly untrue	2: Neither true or untrue	1: Mostly true	0: Completely true	When I have something I need to do, I tend to postpone doing it.
AMI	AMI16	I feel bad when I hear an acquaintance has an accident or illness.	AMI_Emotional	>	4: Completely untrue	3: Mostly untrue	2: Neither true or untrue	1: Mostly true	0: Completely true	I do not feel bad when I hear an acquaintance has an accident or illness.
AMI	AMI17	I enjoy choosing what to do from a range of activities.	AMI_Social	>	4: Completely untrue	3: Mostly untrue	2: Neither true or untrue	1: Mostly true	0: Completely true	I do not enjoy choosing what to do from a range of activities.
AMI	AMI18	If I realise I have been unpleasant to someone, I will feel terribly guilty afterwards.	AMI_Emotional	>	4: Completely untrue	3: Mostly untrue	2: Neither true or untrue	1: Mostly true	0: Completely true	If I realise I have been unpleasant to someone, I do not feel terribly guilty afterwards.
Barratt Impulsiveness Scale (BIS-11)
BIS	BIS01	I plan tasks carefully.	BIS_Non-Planning	>	4: Do not agree at all	3: Agree slightly	2: Agree a lot	1: Agree completely		I do not plan tasks carefully.
BIS	BIS02	I do things without thinking.	BIS_Motor	<	1: Do not agree at all	2: Agree slightly	3: Agree a lot	4: Agree completely		I do things without thinking.
BIS	BIS03	I make-up my mind quickly.	BIS_Motor	<	1: Do not agree at all	2: Agree slightly	3: Agree a lot	4: Agree completely		I make-up my mind quickly.
BIS	BIS04	I am happy-go-lucky.	BIS_Motor	<	1: Do not agree at all	2: Agree slightly	3: Agree a lot	4: Agree completely		I am happy-go-lucky.
BIS	BIS05	I don’t "pay attention".	BIS_Attentional	<	1: Do not agree at all	2: Agree slightly	3: Agree a lot	4: Agree completely		I do not "pay attention".
BIS	BIS06	I have "racing" thoughts.	BIS_Attentional	<	1: Do not agree at all	2: Agree slightly	3: Agree a lot	4: Agree completely		I have racing thoughts.
BIS	BIS07	I plan trips well ahead of time.	BIS_Non-Planning	>	4: Do not agree at all	3: Agree slightly	2: Agree a lot	1: Agree completely		I do not plan trips well ahead of time.
BIS	BIS08	I am self controlled.	BIS_Non-Planning	>	4: Do not agree at all	3: Agree slightly	2: Agree a lot	1: Agree completely		I am not self controlled.
BIS	BIS09	I concentrate easily.	BIS_Attentional	>	4: Do not agree at all	3: Agree slightly	2: Agree a lot	1: Agree completely		I cannot concentrate easily.
BIS	BIS10	I save regularly.	BIS_Non-Planning	>	4: Do not agree at all	3: Agree slightly	2: Agree a lot	1: Agree completely		I do not save regularly.
BIS	BIS11	I "squirm" at plays or lectures.	BIS_Attentional	<	1: Do not agree at all	2: Agree slightly	3: Agree a lot	4: Agree completely		I squirm at plays or lectures.
BIS	BIS12	I am a careful thinker.	BIS_Non-Planning	>	4: Do not agree at all	3: Agree slightly	2: Agree a lot	1: Agree completely		I am not a careful thinker.
BIS	BIS13	I plan for job security.	BIS_Non-Planning	>	4: Do not agree at all	3: Agree slightly	2: Agree a lot	1: Agree completely		I do not plan for job security.
BIS	BIS14	I say things without thinking.	BIS_Non-Planning	<	1: Do not agree at all	2: Agree slightly	3: Agree a lot	4: Agree completely		I say things without thinking.
BIS	BIS15	I like to think about complex problems.	BIS_Non-Planning	>	4: Do not agree at all	3: Agree slightly	2: Agree a lot	1: Agree completely		I do not like to think about complex problems.
BIS	BIS16	I change jobs.	BIS_Motor	<	1: Do not agree at all	2: Agree slightly	3: Agree a lot	4: Agree completely		I change jobs.
BIS	BIS17	I act "on impulse".	BIS_Motor	<	1: Do not agree at all	2: Agree slightly	3: Agree a lot	4: Agree completely		I act on impulse.
BIS	BIS18	I get easily bored when solving thought problems.	BIS_Non-Planning	<	1: Do not agree at all	2: Agree slightly	3: Agree a lot	4: Agree completely		I get easily bored when solving thought problems.
BIS	BIS19	I act on the spur of the moment.	BIS_Motor	<	1: Do not agree at all	2: Agree slightly	3: Agree a lot	4: Agree completely		I act on the spur of the moment.
BIS	BIS20	I am a steady thinker.	BIS_Attentional	>	4: Do not agree at all	3: Agree slightly	2: Agree a lot	1: Agree completely		I am not a steady thinker.
BIS	BIS21	I change residences.	BIS_Motor	<	1: Do not agree at all	2: Agree slightly	3: Agree a lot	4: Agree completely		I change residences.
BIS	BIS22	I buy things on impulse.	BIS_Motor	<	1: Do not agree at all	2: Agree slightly	3: Agree a lot	4: Agree completely		I buy things on impulse.
BIS	BIS23	I can only think about one thing at a time.	BIS_Motor	<	1: Do not agree at all	2: Agree slightly	3: Agree a lot	4: Agree completely		I can only think about one thing at a time.
BIS	BIS24	I change hobbies.	BIS_Attentional	<	1: Do not agree at all	2: Agree slightly	3: Agree a lot	4: Agree completely		I change hobbies.
BIS	BIS25	I spend or charge more than I earn.	BIS_Motor	<	1: Do not agree at all	2: Agree slightly	3: Agree a lot	4: Agree completely		I spend or charge more than I earn.
BIS	BIS26	I often have extraneous thoughts when thinking.	BIS_Attentional	<	1: Do not agree at all	2: Agree slightly	3: Agree a lot	4: Agree completely		I often have extraneous thoughts when thinking.
BIS	BIS27	I am more interested in the present than the future.	BIS_Non-Planning	<	1: Do not agree at all	2: Agree slightly	3: Agree a lot	4: Agree completely		I am more interested in the present than the future.
BIS	BIS28	I am restless at the theater or lectures.	BIS_Attentional	<	1: Do not agree at all	2: Agree slightly	3: Agree a lot	4: Agree completely		I am restless at the theater or lectures.
BIS	BIS29	I like puzzles.	BIS_Non-Planning	>	4: Do not agree at all	3: Agree slightly	2: Agree a lot	1: Agree completely		I do not like puzzles.
BIS	BIS30	I am future oriented.	BIS_Motor	>	4: Do not agree at all	3: Agree slightly	2: Agree a lot	1: Agree completely		I am not future oriented.
Urgency, Premeditation (lack of), Perseverance (lack of), Sensation Seeking, Positive Urgency, Impulsive Behavior Scale (UPPS-P)
UPPSP	UPPSP01	I have a reserved and cautious attitude toward life.	UPPSP_lackPremeditation	>	4: Disagree strongly	3: Disagree some	2: Agree some	1: Strongly agree		I do not have a reserved and cautious attitude toward life.
UPPSP	UPPSP02	I have trouble controlling my impulses.	UPPSP_negUrgency	<	1: Disagree strongly	2: Disagree some	3: Agree some	4: Strongly agree		I have trouble controlling my impulses.
UPPSP	UPPSP03	I generally seek new and exciting experiences and sensations.	UPPSP_sensationSeeking	<	1: Disagree strongly	2: Disagree some	3: Agree some	4: Strongly agree		I generally seek new and exciting experiences and sensations.
UPPSP	UPPSP04	I generally like to see things through to the end.	UPPSP_lackPerseverance	>	4: Disagree strongly	3: Disagree some	2: Agree some	1: Strongly agree		I generally do not like to see things through to the end.
UPPSP	UPPSP05	When I am very happy, I can’t seem to stop myself from doing things that can have bad consequences.	UPPSP_posUrgency	<	1: Disagree strongly	2: Disagree some	3: Agree some	4: Strongly agree		When I am very happy, I can’t seem to stop myself from doing things that can have bad consequences.
UPPSP	UPPSP06	My thinking is usually careful and purposeful.	UPPSP_lackPremeditation	>	4: Disagree strongly	3: Disagree some	2: Agree some	1: Strongly agree		My thinking is usually not careful and purposeful.
UPPSP	UPPSP07	I have trouble resisting my cravings (for food, cigarettes, etc.).	UPPSP_negUrgency	<	1: Disagree strongly	2: Disagree some	3: Agree some	4: Strongly agree		I have trouble resisting my cravings (for food, cigarettes, etc.).
UPPSP	UPPSP08	I will try anything once.	UPPSP_sensationSeeking	<	1: Disagree strongly	2: Disagree some	3: Agree some	4: Strongly agree		I will try anything once.
UPPSP	UPPSP09	I tend to give up easily.	UPPSP_lackPerseverance	<	1: Disagree strongly	2: Disagree some	3: Agree some	4: Strongly agree		I tend to give up easily.
UPPSP	UPPSP10	When I am in great mood, I tend to get into situations that could cause me problems.	UPPSP_posUrgency	<	1: Disagree strongly	2: Disagree some	3: Agree some	4: Strongly agree		When I am in great mood, I tend to get into situations that could cause me problems.
UPPSP	UPPSP11	I am not one of those people who blurt out things without thinking.	UPPSP_lackPremeditation	>	4: Disagree strongly	3: Disagree some	2: Agree some	1: Strongly agree		I am one of those people who blurt out things without thinking.
UPPSP	UPPSP12	I often get involved in things I later wish I could get out of.	UPPSP_negUrgency	<	1: Disagree strongly	2: Disagree some	3: Agree some	4: Strongly agree		I often get involved in things I later wish I could get out of.
UPPSP	UPPSP13	I like sports and games in which you have to choose your next move very quickly.	UPPSP_sensationSeeking	<	1: Disagree strongly	2: Disagree some	3: Agree some	4: Strongly agree		I like sports and games in which you have to choose your next move very quickly.
UPPSP	UPPSP14	Unfinished tasks really bother me.	UPPSP_lackPerseverance	>	4: Disagree strongly	3: Disagree some	2: Agree some	1: Strongly agree		Unfinished tasks do not really bother me.
UPPSP	UPPSP15	When I am very happy, I tend to do things that may cause problems in my life.	UPPSP_posUrgency	<	1: Disagree strongly	2: Disagree some	3: Agree some	4: Strongly agree		When I am very happy, I tend to do things that may cause problems in my life.
UPPSP	UPPSP16	I like to stop and think things over before I do them.	UPPSP_lackPremeditation	>	4: Disagree strongly	3: Disagree some	2: Agree some	1: Strongly agree		I do not like to stop and think things over before I do them.
UPPSP	UPPSP17	When I feel bad, I will often do things I later regret in order to make myself feel better now.	UPPSP_negUrgency	<	1: Disagree strongly	2: Disagree some	3: Agree some	4: Strongly agree		When I feel bad, I will often do things I later regret in order to make myself feel better now.
UPPSP	UPPSP18	I would enjoy water skiing.	UPPSP_sensationSeeking	<	1: Disagree strongly	2: Disagree some	3: Agree some	4: Strongly agree		I would enjoy water skiing.
UPPSP	UPPSP19	Once I get going on something I hate to stop.	UPPSP_lackPerseverance	>	4: Disagree strongly	3: Disagree some	2: Agree some	1: Strongly agree		Once I get going on something I do not hate to stop.
UPPSP	UPPSP20	I tend to lose control when I am in a great mood.	UPPSP_posUrgency	<	1: Disagree strongly	2: Disagree some	3: Agree some	4: Strongly agree		I tend to lose control when I am in a great mood.
UPPSP	UPPSP21	I don't like to start a project until I know exactly how to proceed.	UPPSP_lackPremeditation	>	4: Disagree strongly	3: Disagree some	2: Agree some	1: Strongly agree		I don't mind starting a project before I know exactly how to proceed.
UPPSP	UPPSP22	Sometimes when I feel bad, I can’t seem to stop what I am doing even though it is making me feel worse.	UPPSP_negUrgency	<	1: Disagree strongly	2: Disagree some	3: Agree some	4: Strongly agree		Sometimes when I feel bad, I can’t seem to stop what I am doing even though it is making me feel worse.
UPPSP	UPPSP23	I quite enjoy taking risks.	UPPSP_sensationSeeking	<	1: Disagree strongly	2: Disagree some	3: Agree some	4: Strongly agree		I quite enjoy taking risks.
UPPSP	UPPSP24	I concentrate easily.	UPPSP_lackPerseverance	>	4: Disagree strongly	3: Disagree some	2: Agree some	1: Strongly agree		I do not concentrate easily.
UPPSP	UPPSP25	When I am really ecstatic, I tend to get out of control.	UPPSP_posUrgency	<	1: Disagree strongly	2: Disagree some	3: Agree some	4: Strongly agree		When I am really ecstatic, I tend to get out of control.
UPPSP	UPPSP26	I would enjoy parachute jumping.	UPPSP_sensationSeeking	<	1: Disagree strongly	2: Disagree some	3: Agree some	4: Strongly agree		I would enjoy parachute jumping.
UPPSP	UPPSP27	I finish what I start.	UPPSP_lackPerseverance	>	4: Disagree strongly	3: Disagree some	2: Agree some	1: Strongly agree		I do not finish what I start.
UPPSP	UPPSP28	I tend to value and follow a rational, "sensible" approach to things.	UPPSP_lackPremeditation	>	4: Disagree strongly	3: Disagree some	2: Agree some	1: Strongly agree		I do not tend to value and follow a rational, "sensible" approach to things.
UPPSP	UPPSP29	When I am upset I often act without thinking.	UPPSP_negUrgency	<	1: Disagree strongly	2: Disagree some	3: Agree some	4: Strongly agree		When I am upset I often act without thinking.
UPPSP	UPPSP30	Others would say I make bad choices when I am extremely happy about something.	UPPSP_posUrgency	<	1: Disagree strongly	2: Disagree some	3: Agree some	4: Strongly agree		Others would say I make bad choices when I am extremely happy about something.
UPPSP	UPPSP31	I welcome new and exciting experiences and sensations, even if they are a little frightening and unconventional.	UPPSP_sensationSeeking	<	1: Disagree strongly	2: Disagree some	3: Agree some	4: Strongly agree		I welcome new and exciting experiences and sensations, even if they are a little frightening and unconventional.
UPPSP	UPPSP32	I am able to pace myself so as to get things done on time.	UPPSP_lackPerseverance	>	4: Disagree strongly	3: Disagree some	2: Agree some	1: Strongly agree		I am not able to pace myself so as to get things done on time.
UPPSP	UPPSP33	I usually make up my mind through careful reasoning.	UPPSP_lackPremeditation	>	4: Disagree strongly	3: Disagree some	2: Agree some	1: Strongly agree		I usually make up my mind without careful reasoning.
UPPSP	UPPSP34	When I feel rejected, I will often say things that I later regret.	UPPSP_negUrgency	<	1: Disagree strongly	2: Disagree some	3: Agree some	4: Strongly agree		When I feel rejected, I will often say things that I later regret.
UPPSP	UPPSP35	Others are shocked or worried about the things I do when I am feeling very excited.	UPPSP_posUrgency	<	1: Disagree strongly	2: Disagree some	3: Agree some	4: Strongly agree		Others are shocked or worried about the things I do when I am feeling very excited.
UPPSP	UPPSP36	I would like to learn to fly an airplane.	UPPSP_sensationSeeking	<	1: Disagree strongly	2: Disagree some	3: Agree some	4: Strongly agree		I would like to learn to fly an airplane.
UPPSP	UPPSP37	I am a person who always gets the job done.	UPPSP_lackPerseverance	>	4: Disagree strongly	3: Disagree some	2: Agree some	1: Strongly agree		I am not a person who always gets the job done.
UPPSP	UPPSP38	I am a cautious person.	UPPSP_lackPremeditation	>	4: Disagree strongly	3: Disagree some	2: Agree some	1: Strongly agree		I am not a cautious person.
UPPSP	UPPSP39	It is hard for me to resist acting on my feelings.	UPPSP_negUrgency	<	1: Disagree strongly	2: Disagree some	3: Agree some	4: Strongly agree		It is hard for me to resist acting on my feelings.
UPPSP	UPPSP40	When I get really happy about something, I tend to do things that can have bad consequences.	UPPSP_posUrgency	<	1: Disagree strongly	2: Disagree some	3: Agree some	4: Strongly agree		When I get really happy about something, I tend to do things that can have bad consequences.
UPPSP	UPPSP41	I sometimes like doing things that are a bit frightening.	UPPSP_sensationSeeking	<	1: Disagree strongly	2: Disagree some	3: Agree some	4: Strongly agree		I sometimes like doing things that are a bit frightening.
UPPSP	UPPSP42	I almost always finish projects that I start.	UPPSP_lackPerseverance	>	4: Disagree strongly	3: Disagree some	2: Agree some	1: Strongly agree		I almost never finish projects that I start.
UPPSP	UPPSP43	Before I get into a new situation I like to find out what to expect from it.	UPPSP_lackPremeditation	>	4: Disagree strongly	3: Disagree some	2: Agree some	1: Strongly agree		Before I get into a new situation I do not like to find out what to expect from it.
UPPSP	UPPSP44	I often make matters worse because I act without thinking when I am upset.	UPPSP_negUrgency	<	1: Disagree strongly	2: Disagree some	3: Agree some	4: Strongly agree		I often make matters worse because I act without thinking when I am upset.
UPPSP	UPPSP45	When overjoyed, I feel like I can’t stop myself from going overboard.	UPPSP_posUrgency	<	1: Disagree strongly	2: Disagree some	3: Agree some	4: Strongly agree		When overjoyed, I feel like I can’t stop myself from going overboard.
UPPSP	UPPSP46	I would enjoy the sensation of skiing very fast down a high mountain slope.	UPPSP_sensationSeeking	<	1: Disagree strongly	2: Disagree some	3: Agree some	4: Strongly agree		I would enjoy the sensation of skiing very fast down a high mountain slope.
UPPSP	UPPSP47	Sometimes there are so many little things to be done that I just ignore them all.	UPPSP_lackPerseverance	<	1: Disagree strongly	2: Disagree some	3: Agree some	4: Strongly agree		Sometimes there are so many little things to be done that I just ignore them all.
UPPSP	UPPSP48	I usually think carefully before doing anything.	UPPSP_lackPremeditation	>	4: Disagree strongly	3: Disagree some	2: Agree some	1: Strongly agree		I usually do not think carefully before doing something.
UPPSP	UPPSP49	When I am really excited, I tend not to think of the consequences of my actions.	UPPSP_posUrgency	<	1: Disagree strongly	2: Disagree some	3: Agree some	4: Strongly agree		When I am really excited, I tend not to think of the consequences of my actions.
UPPSP	UPPSP50	In the heat of an argument, I will often say things that I later regret.	UPPSP_negUrgency	<	1: Disagree strongly	2: Disagree some	3: Agree some	4: Strongly agree		In the heat of an argument, I will often say things that I later regret.
UPPSP	UPPSP51	I would like to go scuba diving.	UPPSP_sensationSeeking	<	1: Disagree strongly	2: Disagree some	3: Agree some	4: Strongly agree		I would like to go scuba diving.
UPPSP	UPPSP52	I tend to act without thinking when I am really excited.	UPPSP_posUrgency	<	1: Disagree strongly	2: Disagree some	3: Agree some	4: Strongly agree		I tend to act without thinking when I am really excited.
UPPSP	UPPSP53	I always keep my feelings under control.	UPPSP_negUrgency	>	4: Disagree strongly	3: Disagree some	2: Agree some	1: Strongly agree		I do not always keep my feelings under control.
UPPSP	UPPSP54	When I am really happy, I often find myself in situations that I normally wouldn't be comfortable with.	UPPSP_posUrgency	<	1: Disagree strongly	2: Disagree some	3: Agree some	4: Strongly agree		When I am really happy, I often find myself in situations that I normally wouldn't be comfortable with.
UPPSP	UPPSP55	Before making up my mind, I consider all the advantages and disadvantages.	UPPSP_lackPremeditation	>	4: Disagree strongly	3: Disagree some	2: Agree some	1: Strongly agree		Before making up my mind, I do not consider all the advantages and disadvantages.
UPPSP	UPPSP56	I would enjoy fast driving.	UPPSP_sensationSeeking	<	1: Disagree strongly	2: Disagree some	3: Agree some	4: Strongly agree		I would enjoy fast driving.
UPPSP	UPPSP57	When I am very happy, I feel like it is ok to give in to cravings or overindulge.	UPPSP_posUrgency	<	1: Disagree strongly	2: Disagree some	3: Agree some	4: Strongly agree		When I am very happy, I feel like it is ok to give in to cravings or overindulge.
UPPSP	UPPSP58	Sometimes I do impulsive things that I later regret.	UPPSP_negUrgency	<	1: Disagree strongly	2: Disagree some	3: Agree some	4: Strongly agree		Sometimes I do impulsive things that I later regret.
UPPSP	UPPSP59	I am surprised at the things I do while in a great mood.	UPPSP_posUrgency	<	1: Disagree strongly	2: Disagree some	3: Agree some	4: Strongly agree		I am surprised at the things I do while in a great mood.
